# Supplementary material for: QTL mapping, validation, and candidate gene predicting for maize plant architecture traits via bulked segregant analysis plus linkage analysis with F₂ population
Source: BMC Plant Biol. 2026 Apr 14;26:946. doi: 10.1186/s12870-026-08696-3 (PMC13227787; doi:10.1186/s12870-026-08696-3)
Supplement: Supplementary file 1 — Supplementary Material 1. [file 12870_2026_8696_MOESM1_ESM.xlsx]

## Sheet: SSR primers
Number	Chromosome	MaizeGDB Name	Annealing temperature/℃	Forward Primers (5’-3’)	Reverse Primers (5’-3’)	Other source of primers
RM502	5	5.01-umc1679	60	CACTGCTAAGCTGCTCCCTGTT	TGCTAACTAACCCTGACCCTCTCA
RMXY-6	5	5.03-umc1389	58	AAAACACAACGCTGGACATCAAC	GGTCGTTTTGCTTAGCCCATTTTA
RM560	5	5.03-umc2161	56	ACGGCACACAGATATTTCAGTTCA	AAGATCAGATTTGCTTGTGGGTGT
RM566	5	5.04-umc2299	58	CAGCAACTACACGAGTCAACACAG	GAATTTGTTGGAGGAATCGAAGAG
RM574	5	5.04-umc2301	58	AATGCGTTGTGCTGTGAAATG	CTAGAAGCTACAGCGAGTGAGGAC
RM576	5	5.04-umc2302	59	GCATATGCGAGATCATATCGTTGA	CTATACAGCCCTCAGCTCTGCTG
RM582	5	5.04-umc1747	59	ATCCGCTATCGAATGGCAGC	GAAGAAGGAGATCGAGCGGCTA
RM584	5	5.04-bnlg1208	57	GCTGTGATGGTGAGACGAGA	GCAGGCACTACTAAAACCGC
RM590	5	5.04-umc1171	59	ACGTACTACAGATAATGGGCGACG	CGCCGTACCCATGAGTATAATGTAA
RM596	5	5.05-mmc0081	53	TGAAATAATTCACAGCACTCC	TGATAGCACAACACAGCTATG
RM602	5	5.05-umc2164	60	AGCACACAGACAAGAGAGACAACG	GACCGACAACAGAGATCGAGTACA
RMXY-8	5	5.05-umc1155	58	TCTTTTATTGTGCCCGTTGAGATT	CCTGAGGGTGATTTGTCTGTCTCT
RM612	5	5.06-umc1019	56	CCAGCCATGTCTTCTCGTTCTT	AAACAAAGCACCATCAATTCGG
RM614	5	5.06-mmc0481	55	TGTTTGAGCCGTTCTAGACT	GCACCTGCGAGACTAGG
RM622	5	5.06-umc1524	58	TGTTTGAGCGACTTACTTGACCTG	TACAAGTAAACACGCGCAGGAGTA
RMXY-9	5	5.06-umc1680	57	TTAATAAAGGAGAGGGTGGGAACC	GGGGCTTATATGTCCCTTGAACTC
RM620	5	5.05-umc2164	59	AGCACACAGACAAGAGAGACAACG	GACCGACAACAGAGATCGAGTACA
RMY-1	5		57	AGATGCCGAAACCATCAGAGT	CCATTAGTTCACGCACCCCT	Xu et al.,2013
RM349	9	9.01-bnlg1724	56	CTGACCCAGAGCATTGTGAA	GATGAAGAGCTTGCAGTCCC
RM353	9	9.01-umc1040	57	CATTCACTCTCTTGCCAACTTGA	AGTAAGAGTGGGATATTCTGGGAGTT
RM359	9	9.01-bnlg1583	58	ATCAAGCTTATCGAGAGAGAGAGAG	CGACGGTGGAAAGACTGC
RM369	9	9.01-umcl588	59	TGACAACAGCTATGTGTCTGCTCC	GGATGAAGCAAACCAAGCACATAC
RM377	9	9.02-umc1170	57	TGGGTGCTAAAACGTAACAACAAA	GAGGACGAAGCAGAAATCCTACC
RM385	9	9.02-bnlg1401	56	CACTCGGTTTTTGCTTAGCC	GTGTCGTCGAGTGCATGC
RM393	9	9.03-phi061	60	GACGTAAGCCTAGCTCTGCCAT	AAACAAGAACGGCGGTGCTGATTC
RM401	9	9.03-umc2338	59	ATCTCACACTCACGACCTGTTGTC	AGCATTGGGACTGTTCAAGAGAAG
RM403	9	9.03-umc2337	60	GAGTACCTCCGCCCACTCATC	CTAACGTACACACATCTTGGCTGG
RM417	9	9.03-umc1688	59	AGCAGTAGCCGCAAGCAGAG	ATCTGGAGCTGCGTGCTGTC
RM431	9	9.03-bnlg1209	56	GTCCCGGGCAGAATAATACC	TTCCTCCTTGAAGTGCTCGT
RM433	9	9.04-umc1107	55	TGAAAACTCTTTGCATTTTTGCTG	GAGATTTGGGAGTGAAATTGGTTG
RM441	9	9.04-umc1120	59	GCACAGCTTTGTCCCTCGAA	GACCCTCGAGCTTCTCTCATCTTT
RM445	9	9.04-umc2121	58	AAAAGTGGGCGCTAGTACAAGATG	GTGGTGTTCTCCTTTTGATACGCT
RM457	9	9.06-umc2344	59	CCGTTGTAGGGGGCGTAGTC	ATCCACCACCTCGACGCTTT
RM469	9	9.06-umc2345	58	AAAAAGAGCAGCGGAACGTG	GTCGTGCTGGCTACTCTGCTG
RM471	9	9.06-umc1789	60	ACCTCTCCTTTTTCCTCGCCTT	GTCAGAGAAGAGGCCGGGTC
RM485	9	9.08-umc1982	59	TTCATCTTCCTAGTCTCGTCTCCG	AATCGTACTTGGAGGAGGCGTT
RM487	9	9.08-bnlg1129	57	GAGAGTATGCTACTCGCCGC	GACGAGTTTGGAGTGCCATT
RM489	9	9.08-umc1505	57	TTACACAGAAGCCCATTTGAAGGT	GGATGGTTGTTGGTGGTGTAGAAT
