# Supplementary material for: QTL mapping, validation, and candidate gene predicting for maize plant architecture traits via bulked segregant analysis plus linkage analysis with F₂ population
Source: BMC Plant Biol. 2026 Apr 14;26:946. doi: 10.1186/s12870-026-08696-3 (PMC13227787; doi:10.1186/s12870-026-08696-3)
Supplement: Supplementary file 2 — Supplementary Material 2. [file 12870_2026_8696_MOESM2_ESM.xlsx]

## Sheet: Sheet1
QTLs	Chromosome	Gene ID	Pos_start	Pos_end	Annotation
qPH-1	Chr5	Zm00001eb238970	149845020	149846651	It encodes a subunit of the Arp2/3 complex.
	Chr5	Zm00001eb238980	149890028	149890930	It encodes a subunit of the Arp2/3 complex.
	Chr5	Zm00001eb238990	149894903	149907534
	Chr5	Zm00001eb239000	149985608	149986470
qPH-2	Chr9	Zm00001eb394120	132988328	132996488	It encodes a protein phosphatase 2C.
	Chr9	Zm00001eb394130	133067501	133068278
	Chr9	Zm00001eb394140	133072263	133075015	It encodes a cytochrome P450 monooxygenase.
	Chr9	Zm00001eb394150	133082739	133087299	It encodes a cytochrome P450 monooxygenase.
	Chr9	Zm00001eb394170	133096018	133097184
	Chr9	Zm00001eb394180	133131915	133133583	It encodes a transcription regulator.
	Chr9	Zm00001eb394190	133157127	133164914	It encodes a mitochondrial branched-chain alpha-ketoacid dehydrogenase kinase.
	Chr9	Zm00001eb394200	133206445	133208986	It encodes a pyroglutamyl peptidase.
	Chr9	Zm00001eb394210	133218898	133223301	It encodes a cytochrome P450 monooxygenase.
	Chr9	Zm00001eb394220	133244399	133270223	It encodes a cytochrome P451 monooxygenase.
qTBN-1	Chr5	Zm00001eb242880	172974902	172976013	It encodes an Ole e 1-like pollen protein.
	Chr5	Zm00001eb242890	172976066	172989419	It encodes a CHORD domain-containing protein.
	Chr5	Zm00001eb242900	173106022	173107392
	Chr5	Zm00001eb242920	173137761	173139558	It encodes a protein containing a CENP-F leucine zipper domain.
	Chr5	Zm00001eb242930	173149610	173150466	It encodes a transcription repressor.
	Chr5	Zm00001eb242940	173152590	173153556	It encodes a plant invertase/pectin methylesterase inhibitor.
	Chr5	Zm00001eb242950	173154885	173155752	It encodes a plant invertase/pectin methylesterase inhibitor.
	Chr5	Zm00001eb242960	173160651	173166036	It is predicted to encode a COPI coatomer-associated protein.
	Chr5	Zm00001eb242970	173162379	173162781
	Chr5	Zm00001eb242980	173164160	173164493
	Chr5	Zm00001eb242990	173166986	173167819	It encodes a plant invertase/pectin methylesterase inhibitor.
	Chr5	Zm00001eb243000	173168577	173173402	It encodes an E2F transcription factor.
	Chr5	Zm00001eb243010	173174309	173178541	It encodes a peroxiredoxin.
qLA-1	Chr5	Zm00001eb243620	176024108	176024863
	Chr5	Zm00001eb243630	176024885	176025235	It encodes a fusion protein of an aspartic protease and a xylanase inhibitor.
	Chr5	Zm00001eb243640	176029255	176034143	It encodes a glycosyltransferase that is specifically involved in xylan biosynthesis.
	Chr5	Zm00001eb243650	176150819	176168693	It encodes a protein kinase.
	Chr5	Zm00001eb243660	176182867	176183823	It is predicted to encode a cytochrome P450 monooxygenase.
	Chr5	Zm00001eb243670	176229192	176229695	It encodes a protein containing a BED zinc finger domain.
	Chr5	Zm00001eb243690	176230665	176234022	It encodes a DnaJ chaperone.
	Chr5	Zm00001eb243700	176233559	176240063	It encodes a metabolic enzyme containing an ACT domain.
	Chr5	Zm00001eb243710	176332806	176333351	It encodes a DNA-binding transcription factor.
	Chr5	Zm00001eb243720	176337772	176338311	It encodes a protein containing a Plant Organelle RNA Recognition (PORR) domain.
	Chr5	Zm00001eb243730	176344972	176346135	It encodes a NAC transcription factor.
	Chr5	Zm00001eb243740	176355283	176358299	It encodes a PPR repeat protein.
	Chr5	Zm00001eb243750	176358316	176362215	A multifunctional protein with GTPase and hydrolase activity.
	Chr5	Zm00001eb243770	176375508	176377203
qLA-2	Chr5	Zm00001eb233630	90618522	90620076
	Chr5	Zm00001eb233640	90677292	90679744	It encodes an rRNA methyltransferase.
	Chr5	Zm00001eb233650	90721578	90727950	It encodes a nuclear inner membrane protein.
